# Supplementary material for: Efficacy of dexamethasone treatment for patients with the acute respiratory distress syndrome caused by COVID-19: study protocol for a randomized controlled superiority trial
Source: Trials. 2020 Aug 16;21:717. doi: 10.1186/s13063-020-04643-1 (PMC7429135; doi:10.1186/s13063-020-04643-1)
Supplement: Supplementary file 1 — Additional file 1. Approval of the referral ethics committee (according to the Spanish legislation #RD 1090/2015, this approval is mandatory for all participating centers). [file 13063_2020_4643_MOESM1_ESM.zip]

Archive with 2 entries (2 files):
- Additional file 1-APPROVAL-30MAR20-Referral Ethics ComR2.pdf
- Additional file 1-Ethical Approval-ENR2.pdf
